# Supplementary material for: Rebound Tremor Frequency as a Potential Diagnostic Marker for Delayed Therapy Escape after Thalamic Deep Brain Stimulation for Essential Tremor—Insights from a Cross-Sectional Study
Source: Brain Sci. 2024 Jun 29;14(7):667. doi: 10.3390/brainsci14070667 (PMC11274735; doi:10.3390/brainsci14070667)
Supplement: Supplementary file 1 [file brainsci-14-00667-s001.zip]

Archive with 1 entries (1 files):
- brainsci-3042808-supplementary.pdf
